# Supplementary material for: Change in the geometry of positive- and negative-powered soft contact lenses during wear
Source: PLoS One. 2020 Nov 9;15(11):e0242095. doi: 10.1371/journal.pone.0242095 (PMC7652269; doi:10.1371/journal.pone.0242095)
Supplement: S1 Table — (XLSX) [file pone.0242095.s001.xlsx]

## Sheet: Myopic group
					BEFORE WEAR								AFTER
No	Patient ID	Age	Sex	Eye	Keratometry average [D]	Keratometry - radius of curvature [mm]	Horizontal Visible Iris Diameter - HVID (mm)	Corneal sagittal height (mm)	Sagittal height of the anterior eye (mm)	Central corneal thickness [μm]	Central epithelial thickness [μm]	Endothelial cell count [/mm2]	Keratometry average [D]	Keratometry - radius of curvature [mm]	Central corneal thickness [μm]	Central epithelial thickness [μm]	Endothelial cell count [/mm2]
1	1	22	male	right	41.87	8.06066	13.2	3.92	4.96	497	43	2943	41.97	8.04146	494	45	2969
2	1	22	male	left	41.63	8.10713	13.06	3.48	4.62	497	44	2974	42.08	8.02044	493	43	2888
3	2	23	female	right	44.09	7.6548	12.88	3.97	5.14	594	48	3202	44.24	7.62884	598	50	3176
4	2	23	female	left	44.19	7.63747	12.83	3.93	5.11	598	49	3190	44.11	7.65133	601	51	3359
5	3	23	female	right	43.93	7.68268	11.96	3.33	4.18	523	56	2520	44.04	7.66349	524	55	2421
6	3	23	female	left	43.51	7.75684	11.83	3.18	4.2	529	62	2586	43.39	7.77829	514	53	2494
7	4	23	female	right	45.3	7.45033	11.78	3.44	4.37	547	51	3159	45.69	7.38674	530	50	3127
8	4	23	female	left	45.53	7.41269	12.01	3.44	4.43	541	54	3038	45.64	7.39483	538	53	3006
9	5	21	female	right	43.06	7.8379	12.1	3.37	4.18	539	49	2849	42.94	7.8598	531	53	2359
10	5	21	female	left	43.35	7.78547	12.19	3.42	4.41	540	49	3013	43.42	7.77292	531	55	2714
11	6	19	female	right	45.28	7.45362	12.51	3.97	5.1	519	52	2908	45.56	7.40781	510	50	2930
12	6	19	female	left	45.47	7.42248	12.51	3.69	4.99	514	54	2973	45.42	7.43065	517	50	2927
13	7	22	female	right	42.51	7.93931	12.01	3.13	4.86	583	53	3130	42.58	7.92626	560	51	2907
14	7	22	female	left	42.43	7.95428	12.01	3	4.81	567	52	3015	42.56	7.92998	569	54	2954
15	8	24	male	right	43.59	7.7426	12.65	3.57	4.78	532	58	3149	43.72	7.71958	534	64	3033
16	8	24	male	left	43.84	7.69845	12.6	3.55	4.48	524	58	3143	43.82	7.70196	528	64	3043
17	9	25	female	right	44.86	7.52341	11.83	3.19	4.2	551	54	2666	44.95	7.50834	552	56	2771
18	9	25	female	left	44.86	7.52341	11.83	3.2	4.27	554	59	2627	44.71	7.54865	558	55	2607
19	10	28	female	right	43.82	7.70196	12.28	3.64	4.54	515	54	2375	43.76	7.71252	522	52	2378
20	10	28	female	left	43.69	7.72488	12.47	3.6	4.58	515	53	2218	34.91	9.66772	509	58	2354
21	11	21	female	right	43.5	7.75862	12.51	3.51	4.26	527	48	2704	43.87	7.69318	531	53	2883
22	11	21	female	left	43.47	7.76398	12.51	3.5	4.21	527	51	2772	43.38	7.78008	534	53	2840
23	12	30	female	left	41.34	8.16401	12.47	3.29	4.23	502	49	2650	41.56	8.12079	509	48	2298
24	13	23	female	right	44.96	7.50667	11.6	3.05	4.13	562	54	2893	44.89	7.51838	563	53	2840
25	13	23	female	left	44.72	7.54696	11.55	3.04	4.14	566	51	2835	45.15	7.47508	558	52	2793
26	14	26	female	right	43.35	7.78547	12.33	3.44	4.37	535	50	2848	43.46	7.76576	526	51	2912
27	14	26	female	left	43.15	7.82155	12.19	3.49	4.36	522	51	2966	43.47	7.76398	522	47	2889
28	15	24	female	right	44.05	7.66175	12.56	3.6	4.62	566	50	2642	44	7.67045	568	51	2434
29	15	24	female	left	44.05	7.66175	12.6	3.73	4.71	566	51	2544	43.79	7.70724	571	52	2403
30	16	27	female	right	43.71	7.72135	12.51	3.59	4.7	536	54	2776	43.6	7.74083	533	53	2782
31	16	27	female	left	43.63	7.7355	12.47	3.65	4.72	543	54	2732	43.66	7.73019	536	52	2740
32	17	25	female	right	44.33	7.61335	12.24	3.5	4.81	564	52	3167	44.58	7.57066	560	61	2868
33	17	25	female	left	44.88	7.52005	12.15	3.46	4.84	562	52	3087	44.71	7.54865	557	55	3073
34	18	36	female	right	45.12	7.48005	11.87	3.09	3.93	590	50	2832	44.74	7.54359	582	50	2543
35	18	36	female	left	45.13	7.4784	11.92	3.06	4.07	591	51	2593	44.76	7.54021	577	52	2639
36	19	24	female	right	43.31	7.79266	12.15	3.43	4.45	518	48	2831	42.94	7.8598	519	47	2776
37	19	24	female	left	43.2	7.8125	12.24	3.51	4.42	526	49	2835	43.14	7.82337	529	50	2746
38	20	14	male	right	44.45	7.5928	11.42	3	4.35	614	51	3439	44.83	7.52844	597	52	3304
39	21	21	female	right	44.41	7.59964	11.64	3.12	4.25	565	52	2574	44.46	7.59109	573	52	2739
40	21	21	female	left	44.45	7.5928	11.69	3.08	4.23	567	54	2483	44.63	7.56218	572	54	2665
41	22	24	female	right	44.28	7.62195	12.05	3.38	4.71	596	52	3053	44.17	7.64093	596	51	3002
42	22	24	female	left	44.1	7.65306	12.01	3.39	4.74	596	53	2995	44.44	7.59451	593	53	2984
Shapiro-Wilk test	W				0.950542	0.950542	0.981852	0.953044	0.957829	0.960047	0.95423	0.98623	0.600131	0.600131	0.952909	0.907844	0.968627
	p-value				0.06754	0.06754	0.732909	0.083057	0.123437	0.148257	0.091626	0.885779	1.76e-09	1.76e-09	0.082129	0.002493	0.296791
	mean				43.9143	7.68941	12.2195	3.4269	4.51095	548.095	51.881	2855.45	43.7557	7.72669	545.69	52.4762	2799.29
	SD				1.00446	0.178516	0.411404	0.266325	0.313803	30.3956	3.58998	256.103	1.71225	0.352855	29.5507	4.09782	260.329
	median												43.935	7.68182		52
	IQR												1.3125	0.2283		3.5
	ID	Age
	1	22
	2	23
	3	23
	4	23
	5	21
	6	19
	7	22
	8	24
	9	25
	10	28
	11	21
	12	30
	13	23
	14	26
	15	24
	16	27
	17	25
	18	36
	19	24
	20	14
	21	21
	22	24
Shapiro-Wilk test	W	0.915562	Data normally distributed
	p-value	0.061554	>0.05
	mean	23.8636
	SD	4.22347
	min	14
	max	36
	median	23.5
	IQR	3

## Sheet: reference lenses -3.00 D
On.	plane X					plane Y
	Anterior radius of curvature [mm]	Posterior radius of curvature [mm]	Central thickness [mm]	Total diameter [mm]	Sagittal height [mm]	Anterior radius of curvature [mm]	Posterior radius of curvature [mm]	Central thickness [mm]	Total diameter [mm]	Sagittal height [mm]
1	9.03	8.5	0.055606	14.1604	3.54374	8.97	8.51	0.056425	14.1712	3.54185
2	9.05	8.59	0.054439	14.2116	3.54185	9.02	8.52	0.055817	14.1458	3.54185
3	8.98	8.39	0.055051	14.1604	3.54185	8.98	8.49	0.055925	14.1712	3.54185
4	8.94	8.52	0.054845	14.1604	3.54752	9.02	8.56	0.056238	14.1712	3.54752
5	8.97	8.53	0.055173	14.1604	3.54185	9.08	8.61	0.056199	14.1712	3.55442
W	0.94487	0.921541	0.992894	0.552182	0.734775	0.910904	0.92861	0.946671	0.552182	0.764776	Shapiro-Wilk test
p-value	0.700541	0.539928	0.988782	0.000131	0.021381	0.473042	0.586922	0.713394	0.000131	0.040553
mean	8.994	8.506	0.0550228	14.1706	3.54336	9.014	8.538	0.0561208	14.1661	3.5455
SD	0.0450555	0.0730068	0.000428927	0.0228973	0.00246426	0.043359	0.0476445	0.000246486	0.0113592	0.0055591
median				14.1604	3.54185				14.1712	3.54185
IQR				0	0.00189				0	0.00567

## Sheet: -3.00D contact lens after wear
On.	Patinet ID	Sex	Eye		plane X					plane Y
				Number of hours of wearing CL	Anterior radius of curvature [mm]	Posterior radius of curvature [mm]	Central thickness [mm]	Total diameter [mm]	Sagittal height [mm]	Anterior radius of curvature [mm]	Posterior radius of curvature [mm]	Central thickness [mm]	Total diameter [mm]	Sagittal height [mm]
1	1	male	right	156	8.374	7.952	0.057656	14.4421	3.62097	8.6002	8.302	0.052122	14.3998	3.56377
2	1	male	left	156	8.374	7.952	0.04611	14.3653	3.6084	8.602	8.302	0.04686	14.2728	3.55809
3	2	female	right	151	8.1567	7.8967	0.05164	14.2116	3.59338	8.29	8.03	0.0455	14.0188	3.51792
4	2	female	left	151	7.885	7.595	0.04563	14.186	3.55119	8.265	7.82	0.05567	14.1712	3.56377
5	3	female	right	154.5	7.963	7.693	0.06155	14.2116	3.57512	8.22	7.843	0.05499	14.1204	3.53739
6	3	female	left	154.5	8.733	8.4467	0.0593	14.2885	3.57268	8.885	8.45	0.0496	14.3236	3.54813
7	4	female	right	153.5	8.115	7.86	0.05595	14.2116	3.56212	8.305	8.035	0.05643	14.1204	3.57268
8	4	female	left	153.5	8.263	7.867	0.05595	14.2372	3.55687	8.485	8.17	0.028339	14.095	3.54429
9	5	female	right	156	8.425	8.07	0.04256	14.1348	3.60717	8.26	7.94	0.04215	14.1966	3.52482
10	5	female	left	156	8.89	8.435	0.0485	14.2049	3.57556	8.9	8.335	0.0442	14.222	3.55041
11	6	female	right	154	7.755	7.45	0.05848	14.2885	3.62054	8.055	7.66	0.058134	14.0188	3.5325
12	6	female	left	154	8.5	7.64	0.05055	14.0324	3.47329	8.27	7.825	0.05789	14.0442	3.48586
13	7	female	right	108	8.153	7.8067	0.05991	14.3141	3.53128	8.586	8.218	0.05759	14.349	3.54385
14	7	female	left	108	8.554	8.154	0.04748	14.1092	3.47329	8.465	8.075	0.0541	14.2982	3.50979
15	8	male	right	145	8.125	7.795	0.05619	14.2885	3.54263	8.335	7.945	0.05335	14.1712	3.48543
16	8	male	left	145	8.197	7.88	0.0539	14.1092	3.57713	8.19	7.84	0.04509	14.2474	3.55198
17	9	female	right	153	7.87	7.46	0.04543	14.3397	3.56132	8.45	7.915	0.04755	14.1966	3.54307
18	9	female	left	153	8.34	7.92	0.05643	14.4165	3.53291	8.45	8.065	0.05098	14.2474	3.55299
19	10	female	right	151.5	8.22	7.855	0.05643	14.2116	3.53739	8.25	7.79	0.04987	14.1966	3.55565
20	10	female	left	151	8.075	7.725	0.04481	14.3909	3.52604	8.305	7.975	0.04051	14.349	3.51346
21	11	female	right	151.5	8.155	7.79	0.05738	14.3909	3.55037	8.31	7.925	0.06087	14.349	3.49032
22	11	female	left	155	8.475	8.16	0.0483	14.0836	3.51102	8.515	8.155	0.05663	14.1712	3.51102
23	12	female	left	156	8.755	8.42	0.04686	14.1604	3.49844	8.855	8.44	0.06025	14.1966	3.4173
24	13	female	right	154	8.465	8.13	0.04755	14.1092	3.5256	8.745	8.305	0.0496	14.349	3.44447
25	13	female	left	154	8.06	7.78	0.05595	14.3141	3.47451	8.1	7.65	0.05404	14.2982	3.52482
26	14	female	right	156	8.55	8.2267	0.04181	13.93	3.50045	8.625	8.285	0.05103	14.1458	3.51302
27	14	female	left	156	8.26	7.93	0.05595	14.2885	3.52682	8.055	7.725	0.05117	14.1712	3.50167
28	15	female	right	154	8.35	7.96	0.0483	14.2628	3.55765	8.22	7.9167	0.05492	14.0696	3.5394
29	15	female	left	154	8.425	8.05	0.04529	14.2372	3.53862	8.39	7.99	0.04017	14.3744	3.44368
30	16	female	right	154	7.955	7.655	0.04843	14.2372	3.52682	8.515	8.11	0.05055	14.0188	3.55765
31	16	female	left	154	8.3633	8.0567	0.05486	14.2116	3.51669	8.47	8.05	0.05212	14.2728	3.50979
32	17	female	right	156	8.11	7.725	0.0552	14.3397	3.58848	8.045	7.75	0.05964	14.2728	3.57591
33	17	female	left	156	7.93	7.645	0.06285	14.3141	3.56255	8.24	7.815	0.06421	14.3998	3.54997
34	18	female	right	156	7.9	7.505	0.04881	14.2372	3.51222	8.225	7.885	0.05322	14.2982	3.55746
35	18	female	left	156	8.24	7.825	0.05868	14.3909	3.53862	7.865	7.555	0.04638	14.3236	3.48953
36	19	female	right	153	8.155	7.835	0.05151	14.2885	3.50289	8.415	8.075	0.04912	14.2982	3.47774
37	19	female	left	153	8.385	8.06	0.04297	13.9044	3.48442	8.39	8.0533	0.04249	13.7395	3.45905
38	20	male	right	152.5	8.2933	7.88	0.04399	14.3397	3.55888	8.37	8.015	0.05042	14.1966	3.55888
39	21	female	right	155.5	7.915	7.515	0.05547	14.1348	3.55075	8.53	8.095	0.0539	14.349	3.5118
40	21	female	left	155.5	8.28	7.8767	0.05048	14.3141	3.55563	8.055	7.815	0.05322	14.2116	3.54305
41	22	female	right	155.5	8.65	8.26	0.05089	14.186	3.53416	8.74	8.4033	0.04714	14.3236	3.50333
42	22	female	left	155.5	8.28	7.85	0.05308	14.2628	3.50045	8.505	8.085	0.04618	14.349	3.50735
		Shapiro-Wilk test		W	0.984519	0.967543	0.960614	0.954127	0.978382	0.978041	0.979951	0.962416	0.906003	0.927288
				p-value	0.830755	0.272457	0.155348	0.090849	0.599624	0.58679	0.659597	0.180123	0.002188	0.010505
				mean	8.25998	7.89496	0.0518825	14.2365	3.54322	8.38924	8.01508	0.0509094	14.2199	3.52245
				SD	0.258038	0.249019	0.00566381	0.119683	0.0384241	0.237329	0.221441	0.00668789	0.131967	0.037396
				median				14.2372	3.54062				14.2347	3.52866
				IQR				0.1281	0.043525				0.1524	0.0472525

## Sheet: Hyperopic group
					BEFORE								AFTER
No	Patient ID	Age	Sex	Eye	Keratometry average [D]	Keratometry - radius of curvature [mm]	Horizontal Visible Iris Diameter - HVID (mm)	Corneal sagittal height (mm)	Sagittal height of the anterior eye (mm)	Central corneal thickness [μm]	Central epithelial thickness [μm]	Endothelial cell count [/mm2]	Keratometry average [D]	Keratometry - radius of curvature [mm]	Central corneal thickness [μm]	Central epithelial thickness [μm]	Endothelial cell count [/mm2]
1	24	53	female	right	42.96	7.85615	12.05	3.25	4.13	548	55	2646	42.78	7.8892	536	52	2642
2	24	53	female	left	43.17	7.81793	12.01	3.19	3.92	558	50	2631	42.81	7.88367	550	52	2606
3	25	20	male	right	43.12	7.82699	12.37	3.46	4	540	62	3197	43.06	7.8379	528	52	3049
4	25	20	male	left	42.75	7.89474	12.37	3.43	4.03	527	55	3017	42.89	7.86897	528	55	3063
5	26	35	female	right	40.14	8.40807	12.37	3.27	3.99	541	48	2113	40.31	8.37261	541	46	2200
6	26	35	female	left	40.29	8.37677	12.37	3.26	3.9	536	47	2301	40.13	8.41017	543	47	2352
7	27	30	male	right	42.16	8.00522	12.28	3.22	4.29	527	49	2416	42.13	8.01092	532	47	2471
8	27	30	male	left	42.22	7.99384	12.24	3.18	4.47	523	49	2437	42.43	7.95428	524	47	2409
9	28	22	male	right	40.68	8.29646	12.01	2.86	3.97	601	58	2967	40.86	8.25991	598	56	2990
10	28	22	male	left	41.09	8.21368	12.1	3.19	3.98	598	57	2872	41.28	8.17587	599	55	3008
11	29	43	female	left	43.55	7.74971	11.69	2.92	3.81	536	53	2666	43.59	7.7426	543	57	2657
12	30	57	female	right	45.93	7.34814	11.37	2.87	3.56	525	50	2430	45.56	7.40781	526	46	2389
13	30	57	female	left	45.41	7.43228	11.32	2.86	3.46	526	50	2393	45.19	7.46847	526	47	2331
14	31	55	female	right	42.49	7.94305	12.37	3.35	4.02	512	57	2542	42.36	7.96742	504	54	2686
15	31	55	female	left	42.46	7.94866	12.42	3.45	3.93	507	55	2657	42.55	7.93184	500	52	2761
16	32	10	male	right	41.31	8.16993	12.56	3.29	4.29	560	52	3048	41.25	8.18182	557	51	3146
17	32	10	male	left	41.3	8.17191	12.51	3.38	4.24	559	51	3211	41.5	8.13253	556	50	3192
18	33	38	male	left	41.09	8.21368	11.92	2.94	3.74	549	56	2286	40.87	8.25789	550	49	2242
19	34	42	female	right	42.96	7.85615	11.96	2.92	3.82	540	53	2510	43.06	7.8379	542	50	2574
20	34	42	female	left	42.77	7.89105	11.87	2.83	3.91	550	55	2519	42.94	7.8598	553	50	2413
21	35	15	male	right	40.68	8.29646	12.01	2.77	4.03	561	55	2874	40.98	8.23572	560	53	2848
22	35	15	male	left	40.77	8.27815	12.05	2.82	3.95	560	55	2851	40.74	8.28424	555	52	2910
Shapiro-Wilk test	W				0.935675	0.935675	0.909432	0.893601	0.957966	0.924805	0.957577	0.963791	0.944581	0.944581	0.923495	0.943802	0.946289
	p-value				0.161044	0.161044	0.046095	0.022183	0.449296	0.095643	0.441908	0.569474	0.245732	0.245732	0.089833	0.236904	0.26614
	mean				42.2409	7.9995	12.1009	3.12318	3.97455	544.727	53.2727	2662.91	42.2395	7.99871	543.227	50.9091	2679.05
	SD				1.51736	0.280696	0.333965	0.234914	0.229507	23.6224	3.74397	304.729	1.42804	0.265615	23.9939	3.32249	308.371
	median						12.075	3.19
	IQR						0.3975	0.4025
	24	53
	25	20
	26	35
	27	30
	28	22
	29	43
	30	57
	31	55
	32	10
	33	38
	34	42
	35	15
Shapiro-Wilk test	W	0.949012	Data normally distributed
	p-value	0.622591	>0.05
	mean	35
	SD	15.8802
	min	10
	max	57
	median	36.5
	IQR	24
		21.5

## Sheet: reference lenses +3.00 D
No.	plane X					plane Y
	Anterior radius of curvature [mm]	Posterior radius of curvature [mm]	Central thickness [mm]	Total diameter [mm]	Sagittal height [mm]	Anterior radius of curvature [mm]	Posterior radius of curvature [mm]	Central thickness [mm]	Total diameter [mm]	Sagittal height [mm]
1	8.23	8.595	0.0597781	14.2336	3.52078	8.105	8.475	0.126292	14.2673	3.5191
2	8.435	8.54	0.102217	14.249	3.48614	8.315	8.505	0.0977169	14.3243	3.47675
3	8.23	8.595	0.0597781	14.2336	3.52078	8.105	8.475	0.126292	14.2673	3.5191
4	8.015	8.25	0.107279	14.2336	3.52078	8.145	8.5	0.1131	14.2673	3.5191
5	8.455	8.595	0.0774755	14.249	3.48614	8.48	8.605	0.086925	14.3243	3.47675
6	8.3	8.745	0.109124	14.2336	3.52078	8.35	8.63	0.114938	14.2673	3.5191
7	8.015	8.25	0.107279	14.2336	3.52078	8.145	8.5	0.1131	14.2673	3.5191
8	8.3	8.745	0.109124	14.2336	3.52078	8.35	8.63	0.114938	14.2673	3.5191
9	8.3	8.745	0.109124	14.2336	3.52078	8.35	8.63	0.114938	14.2673	3.5191
10	8.3	8.745	0.109124	14.249	3.48614	8.35	8.63	0.114938	14.3243	3.47675
11	8.23	8.595	0.0597781	14.2336	3.52078	8.105	8.475	0.126292	14.2673	3.5191
12	7.89	8.38	0.119641	14.3071	3.52839	8.01	8.465	0.122839	14.3177	3.53333
13	7.89	8.38	0.119641	14.3071	3.52839	8.01	8.465	0.122839	14.3177	3.53333
14	8.23	8.595	0.0597781	14.2336	3.52078	8.105	8.475	0.126292	14.2673	3.5191
15	8.23	8.595	0.0597781	14.2336	3.52078	8.105	8.475	0.126292	14.2673	3.5191
16	8.435	8.54	0.102217	14.249	3.48614	8.315	8.505	0.0977169	14.3243	3.47675
17	8.24	8.325	0.0867915	14.249	3.48614	8.3	8.37	0.077876	14.3243	3.47675
18	7.89	8.38	0.119641	14.3071	3.52839	8.01	8.465	0.122839	14.3177	3.53333
19	8.805	8.84	0.071095	14.3838	3.51105	8.81	8.91	0.07838	14.3392	3.51189
20	7.965	8.445	0.114235	14.2336	3.52078	8.065	8.45	0.124435	14.2673	3.5191
21	7.395	8.04	0.167162	14.1712	3.59755	7.41	8.06	0.180482	14.1176	3.59467
22	7.69	8.265	0.140246	14.1012	3.62326	7.675	8.255	0.141613	14.221	3.61729
W	0.938671	0.947604	0.905163	0.801348	0.712051	0.908066	0.860894	0.879253	0.756193	0.778842	Shapiro-Wilk test
p-value	0.185807	0.282897	0.037756	0.000525	2.8e-05	0.043235	0.005323	0.011691	0.000111	0.000238
mean	8.15773	8.50841	0.0986504	14.2451	3.52165	8.16432	8.49773	0.116867	14.2815	3.51899
SD	0.29828	0.204726	0.0288721	0.0527708	0.0328398	0.278291	0.158338	0.0217589	0.0483842	0.0344879
median			0.107279	14.2336	3.52078	8.125	8.475	0.118889	14.2673	3.5191
IQR			0.0402671	0.01546	0.007293	0.26625	0.115	0.0131915	0.055335	0.005406

## Sheet: +3.00 contact lens after wear
On.	Patinet ID	Sex	Eye		plane X					plane Y
				Number of hours of wearing CL	Anterior radius of curvature [mm]	Posterior radius of curvature [mm]	Central thickness [mm]	Total diameter [mm]	Sagittal height [mm]	Anterior radius of curvature [mm]	Posterior radius of curvature [mm]	Central thickness [mm]	Total diameter [mm]	Sagittal height [mm]
1	24	female	right	154	8.1	8.485	0.08727	14.1156	3.43966	8.46	8.845	0.09113	14.2855	3.40071
2	24	female	left	154	7.705	8.14	0.09414	14.2596	3.46918	7.84	8.19	0.09291	14.1426	3.52516
3	25	male	right	154	7.92	8.235	0.09212	14.2596	3.46316	8.21	8.555	0.09861	14.0712	3.47451
4	25	male	left	154	7.925	8.33	0.09745	13.8515	3.43355	8	8.37	0.09294	13.9998	3.4587
5	26	female	right	154	7.78	8.065	0.0774	14.4277	3.41364	8.07	8.395	0.07812	14.3807	3.42621
6	26	female	left	154	7.965	8.425	0.10267	14.7158	3.41241	8.39	8.77	0.098	14.3093	3.41241
7	27	male	right	154	8.165	8.57	0.08816	14.2116	3.44936	8.215	8.545	0.08423	14.3093	3.4242
8	27	male	left	154	7.95	8.38	0.10056	14.1156	3.40272	8.31	8.465	0.08932	14.1664	3.40962
9	28	male	right	154	8.2	8.57	0.09355	14.1156	3.44045	8.09	8.275	0.08693	14.2141	3.43355
10	28	male	left	154	8.3	8.545	0.08372	14.2116	3.44123	8.57	8.785	0.08525	14.2617	3.44691
11	29	female	left	154	7.99	8.32	0.08566	14.2116	3.4084	8.065	8.455	0.09396	14.3093	3.4015
12	30	female	right	154	7.705	8.075	0.10909	14.0196	3.43678	7.84	8.26	0.11012	13.8331	3.45503
13	30	female	left	154	7.685	8.1	0.11068	14.1156	3.4518	7.9	8.23	0.09865	13.976	3.42097
14	31	female	right	154	8	8.17	0.08041	14.1156	3.41364	8.11	8.395	0.08029	14.1426	3.41364
15	31	female	left	154	8.055	8.32	0.09369	14.3557	3.4132	8.1	8.38	0.08566	14.3331	3.4132
16	32	male	right	154	8.335	8.55	0.089456	14.2837	3.42944	8.415	8.585	0.082863	14.2141	3.41811
17	32	male	left	154	8.06	8.24	0.081555	14.2837	3.40717	8.265	8.48	0.076476	14.1426	3.41407
18	33	male	left	154	8.7	9.135	0.11101	13.7795	3.47495	8.895	9.27	0.10445	13.9283	3.41207
19	34	female	right	154	8.14	8.475	0.10363	14.3317	3.43233	8.06	8.355	0.09875	14.3331	3.4449
20	34	female	left	154	8.04	8.415	0.1298	14.2596	3.4173	8.045	8.29	0.1121	14.2379	3.40473
21	35	male	right	154	8.135	8.765	0.15077	14.5237	3.30534	8.52	9	0.13741	14.4283	3.33617
22	35	male	left	154	8.025	8.685	0.14879	14.5957	3.34595	8.18	8.725	0.14274	14.5474	3.34595
	Shapiro-Wilk test		W		0.932493	0.933982	0.845521	0.962514	0.851015	0.942165	0.905023	0.845134	0.975178	0.913163
			p-value		0.138283	0.148509	0.002832	0.541706	0.003538	0.219311	0.03751	0.002788	0.826563	0.054949
			mean		8.04	8.40886	0.100526	14.2345	3.4228	8.20682	8.52818	0.096405	14.2076	3.42238
			SD		0.23078	0.255161	0.0200971	0.216696	0.0380371	0.256944	0.272626	0.0170519	0.171092	0.0390526
			median				0.093915	14.2356	3.43088		8.46	0.092925	14.226	3.41609
			IQR				0.0202325	0.2041	0.0284275		0.33125	0.0133725	0.1667	0.03183
						`

## Sheet: Table_1
Characteristics	Myopic group		Hyperopic group		p	Bayes Factor BF_10
n	42		22
	Mean / median	SD / IQR	Mean / median	SD / IQR
Age [yrs]	23.5	3	36.5	24	0.071	10.72
Keratometry average K_ave [mm]	7.68941	0.178516	7.9995	0.280696	<0.001	>150
Horizontal visible iris diameter [mm]	12.19	0.59	12.08	0.41	0.369	0.47
Corneal sagittal height [mm]	3.4269	0.266325	3.12318	0.234914	<0.001	>150
Sagittal height of the anterior segment [mm]	4.51095	0.313803	3.97455	0.229507	<0.001	>150
Central corneal thickness [um]	548.095	30.3956	544.727	23.6224	0.843	0.29
Central epithelial thickness [um]	51.881	3.58998	53.2727	3.74397	0.199	0.64
Endothelial cell count [mm^-2]	2855.45	256.103	2662.91	304.729	0.021	4.88

## Sheet: Table_2
Parameter	Before		After		Difference	p	BF_10
n	5		42
	Mean / median	SD / IQR	Mean / median	SD / IQR
Diameter X [mm]	14.1604	0	14.2372	0.1281		0.078	0.68
Diameter Y [mm]	14.1712	0	14.2347	0.1524		0.103	0.54
Central thickness X [mm]	0.0550228	0.000428927	0.0518825	0.00566381	0.003	0.001	0.69
Central thickness Y [mm]	0.0561208	0.000246486	0.0509094	0.00668789	0.005	<0.001	1.13
Sagittal height X [mm]	3.54185	0.00189	3.54062	0.043525		0.959	0.41
Sagittal height Y [mm]	3.54185	0.00567	3.52866	0.0472525		0.343	0.77
Anterior radius of curvature X [mm]	8.994	0.0450555	8.25998	0.258038	-0.73	<0.001	>150
Anterior radius of curvature Y [mm]	9.014	0.043359	8.38924	0.237329	-0.62	<0.001	>150
Posterior radius of curvature X [mm]	8.506	0.0730068	7.89496	0.249019	-0.62	<0.001	>150
Posterior radius of curvature Y [mm]	8.538	0.0476445	8.01508	0.221441	-0.52	<0.001	>150

## Sheet: Table_3
Parameter	Before		After		Difference	p	BF_10
n	22		22
	Mean / median	SD / IQR	Mean / median	SD / IQR
Diameter X [mm]	14.2336	0.01546	14.2356	0.2041		0.626	0.3
Diameter Y [mm]	14.2673	0.055335	14.226	0.1667		0.079	1.33
Central thickness X [mm]	0.0986504	0.0288721	0.100526	0.0200971		0.648	0.31
Central thickness Y [mm]	0.116867	0.0217589	0.096405	0.0170519		0.576	1.1
Sagittal height X [mm]	3.52078	0.007293	3.43088	0.0284275	-0.09	<0.001	>150
Sagittal height Y [mm]	3.5191	0.005406	3.41609	0.03183	-0.1	<0.001	>150
Anterior radius of curvature X [mm]	8.15773	0.29828	8.04	0.23078		0.165	0.7
Anterior radius of curvature Y [mm]	8.16432	0.278291	8.20682	0.256944		0.632	0.33
Posterior radius of curvature X [mm]	8.50841	0.204726	8.40886	0.255161		0.207	0.67
Posterior radius of curvature Y [mm]	8.49773	0.158338	8.52818	0.272626		0.694	0.32

## Sheet: Table_4
MYOPES
Parameter	Before wear		After wear		Difference	p	BF_10
n	42		42
	Mean	SD	Mean	SD
Keratometry average K_ave [mm]	7.68941	0.178516	7.72669	0.352855		0.431	0.22
Central corneal thickness [um]	548.095	30.3956	545.69	29.5507	-2.4	0.042	1.2
Central epithelial thickness [um]	51.881	3.58998	52.4762	4.09782		0.243	0.32
Endothelial cell count [mm^-2]	2855.45	256.103	2799.29	260.329	-56.1	0.017	2.61
HYPEROPES
Parameter	Before wear		After wear		Difference	p	BF_10
n	22		22
	Mean	SD	Mean	SD
Keratometry average K_ave [mm]	7.9995	0.280696	7.99871	0.265615		0.919	0.22
Central corneal thickness [um]	544.727	23.6224	543.227	23.9939		0.206	0.47
Central epithelial thickness [um]	53.2727	3.74397	50.9091	3.32249	-2.36	0.001	45.13
Endothelial cell count [mm^-2]	2662.91	304.729	2679.05	308.371		0.329	0.35
